# Supplementary material for: Research on Processing-Induced Chemical Variations in Polygonatum Cyrtonema Rhizome by Integrating Metabolomics and Glycomics
Source: Molecules. 2022 Sep 10;27(18):5869. doi: 10.3390/molecules27185869 (PMC9506285; doi:10.3390/molecules27185869)
Supplement: Supplementary file 1 [file molecules-27-05869-s001.zip]

Archive with 1 entries (1 files):
- molecules-1880185-supplementary.pdf
